# Supplementary material for: Cbfβ regulates Wnt/β-catenin, Hippo/Yap, and Tgfβ signaling pathways in articular cartilage homeostasis and protects from ACLT surgery-induced osteoarthritis
Source: eLife. 2024 May 28;13:e95640. doi: 10.7554/eLife.95640 (PMC11132684; doi:10.7554/eLife.95640)
Supplement: Figure 8—source data 3. [file elife-95640-fig8-data3.zip]

Archive with 1 entries (1 files):
- fig 8 source data 3/fig.8 source data 3.tif
